# Supplementary material for: Transcriptomics-Based Toxicological Study of Nickel on Caenorhabditis elegans
Source: Toxics. 2025 Oct 30;13(11):930. doi: 10.3390/toxics13110930 (PMC12656052; doi:10.3390/toxics13110930)
Supplement: Supplementary file 1 [file toxics-13-00930-s001.zip]

Archive with 1 entries (1 files):
- toxics-3552647-supplementary.pdf
